# Supplementary material for: Unmasking the “Braided” Bowel: Chronic Intestinal Pseudo-Obstruction—A Case Report
Source: Diagnostics (Basel). 2026 Jun 8;16(12):1762. doi: 10.3390/diagnostics16121762 (PMC13298276; doi:10.3390/diagnostics16121762)
Supplement: Supplementary file 1 [file diagnostics-16-01762-s001.zip]

Archive with 1 entries (1 files):
- diagnostics-4241350-Supplementary.pdf
